# Supplementary material for: Serelaxin Alleviates Fibrosis in Thyroid-Associated Ophthalmopathy via the Notch Pathway
Source: Int J Mol Sci. 2023 May 6;24(9):8356. doi: 10.3390/ijms24098356 (PMC10179109; doi:10.3390/ijms24098356)
Supplement: Supplementary file 1 [file ijms-24-08356-s001.zip]

Archive with 3 entries (3 files):
- sunsupplementary Fig2.tif
- supplementary Fig1.png
- supplementary.pdf
